# Supplementary material for: Age-Dependent Sex Differences in Perineuronal Nets in an APP Mouse Model of Alzheimer’s Disease Are Brain Region-Specific
Source: Int J Mol Sci. 2023 Oct 5;24(19):14917. doi: 10.3390/ijms241914917 (PMC10574007; doi:10.3390/ijms241914917)
Supplement: Supplementary file 1 [file ijms-24-14917-s001.zip]

Archive with 1 entries (1 files):
- ijms-2609615-supplementary-revised.pdf
